# Supplementary material for: A high-throughput screen to identify novel small molecule inhibitors of the Werner Syndrome Helicase-Nuclease (WRN)
Source: PLoS One. 2019 Jan 9;14(1):e0210525. doi: 10.1371/journal.pone.0210525 (PMC6326523; doi:10.1371/journal.pone.0210525)
Supplement: S1 Table — Detailed information about compounds tested in this study including SMILE structures, NCGC ID numbers, batch numbers, suppliers and suppliers’ ID numbers. (XLSX) [file pone.0210525.s006.xlsx]

## Sheet: compounds additional info
Sample ID	Structure in SMILE	NCGC ID	Batch	Supplier ID	Supplier
MLS000060726-02	CC1=NN(C2=NC(=CC(C(O)=O)=C12)C3=CC=CO3)C4=CC=CC=C4	MLS000060726	2	STK350743	Vitas-M Laboratory, Ltd.
MLS000540817-03	O=C1NC2=CC=CC=C2N3C1=NN=C3C4=CC=CC=C4	MLS000540817	3	11E-907	Key Organics / BIONET
MLS000551562-03	OC1=CC=C(C=C1O)C2=CSC3=NN=C(N3N2)C4=CC=CO4	MLS000551562	3	STK558241	Vitas-M Laboratory, Ltd.
MLS000582679-02	CC1=CC(OCC(=O)NC2=CC=C(C=C2)N3CCN(CC3)C(=O)C4=CC=CO4)=CC(C)=C1Cl	MLS000582679	2	STK172708	Vitas-M Laboratory, Ltd.
MLS000715904-02	OC(=O)C1=CC=CC=C1C2=CC=C(O2)\C=C\C3=NC(O)=NC(=C3)C(F)(F)F	MLS000715904	2	LT00079490	Labotest
MLS001139594-03	O=C(N1CCN(CC1)S(=O)(=O)C2=CC=CC=C2)C3=CC=CC(=C3)N4C=CC=C4	MLS001139594	3	Z95660762	Enamine
MLS001160745-02	CN(CC1=CC=C(C)O1)C(=O)CCC2=NC(O)=C3C(SC4=C3CCCC4)=N2	MLS001160745	2	Z26694641	Enamine
MLS001161412-02	CN(CC(=O)NC1=CC(C)=CC=C1C)C(=O)C2=CC(=CC=C2)N3C=CC=C3	MLS001161412	2	Z95618476	Enamine
MLS001173584-02	Cl.ClC1=CC=C(C=C1)C(=O)C(CN2CCCCC2)C3=CC=CC=C3	MLS001173584	2	STOCK1S-58027	InterBioScreen Ltd.
MLS002179845-02	CCC1=NN=C(NC(=O)C2=CC(=NC3=C2C=CC=C3)C4=CC=C(C)O4)S1	MLS002179845	2	Z26823410	Enamine
MLS002249549-02	O=C(NC1=NN=CS1)C2=CC(=NC3=C2C=CC=C3)C4=CC=CO4	MLS002249549	2	Z56816749	Enamine
MLS002251300-02	CC1=CC=C(O1)C2=CSC(NS(=O)(=O)C3=CC(F)=CC=C3)=N2	MLS002251300	2	Z45468339	Enamine
MLS002608028-02	COC1=C(NC2=CC3=C(C=C2)C(O)=CC(=C3)S(O)(=O)=O)C=CC=C1	MLS002608028	2	37183	NCI
MLS002608145-02	CN(C)CC(C(=O)CC1=CC=CC=C1)C2=CC=CC=C2	MLS002608145	2	39199	NCI
MLS002694128-02	OC1=C2C=CC=CC2=CC=C1C(N3CCOCC3)C4=CC=CC=C4	MLS002694128	2	79463	NCI
NCGC00029283-02	COC1=CC=C2N=C(O)C(=CC2=C1)C3=NOC(=N3)C4=CC=C(F)C=C4	NCGC00029283	2	MLS000071054-02PUR	NCGCChem
NCGC00063279-02	COC1=CC=C2N=C(O)C(=CC2=C1)C3=NOC(=N3)C4=CC=CC=C4	NCGC00063279	2	MLS000082766-02PUR	NCGCChem
NCGC00108865-03	CCCN(CCC)CCCNC(=O)C1=CC2=C(S1)[N](C)N=C2C3=CC(=C(OC)C=C3)OC	NCGC00108865	3	C453-0352	Chemdiv
NCGC00113056-02	COC(=O)C1=CC(=CC(=C1)C(=O)OC)NC(=O)C2=CC3=C(SC4=CC=CC=C4C(=O)N3)C=C2	NCGC00113056	2	C791-0025	Chemdiv
NCGC00119189-02	CC(OC1=CC(=C(Cl)C(=C1)C)C)C(=O)NC2=CC(=CC=C2)C3=NC4=C(O3)C=CC=C4	NCGC00119189	2	STL201803	Vitas
NCGC00120906-02	CN(CC1=CC=CO1)[S+]([O-])(=O)C2=NN=C(NC(=O)C3=CC=C(C)C=C3)S2	NCGC00120906	2	E157-8150	Chemdiv
NCGC00120928-02	CN(CC1=CC=CO1)[S+]([O-])(=O)C2=NN=C(NC(=O)C3=CC(=CC=C3)Cl)S2	NCGC00120928	2	E157-8163	Chemdiv
NCGC00123016-02	CCC1=CC=C(NC(=O)C2=CC=C3\C(=C(C(=O)NC3=C2)\[S+]([O-])(=O)C4=CC=C(Cl)C=C4)O)C=C1	NCGC00123016	2	E582-0177	Chemdiv
NCGC00128735-02	CC(C)(C)C1=CC=C(C=C1)C\2=N\C3=C\C(=O)NN3\C(=N2)SCCCOC4=CC=CC=C4	NCGC00128735	2	G199-1701	Chemdiv
NCGC00128865-02	CCOC1=CC=C(C=C1)C\2=N\C3=C\C(=O)NN3\C(=N2)SCC(=O)NC4=CC(=C(C)C=C4)C	NCGC00128865	2	G199-2257	Chemdiv
NCGC00129037-02	CC1=CC=C(C=C1)C\2=N\C3=C\C(=O)NN3\C(=N2)SCC4=CC=C(Br)C=C4	NCGC00129037	2	G199-0452	Chemdiv
NCGC00132363-04	CC/1=C(/C([N]2N=CN=C2N1)C3=CC=C[NH]3)C(=O)NC4=CC=CC=C4	NCGC00132363	4	9103352	Chembridge
NCGC00137902-02	COC1=C(C=CC=C1)N2CCN(CC2)C(=O)CC3=C(C(O)=O)C(=C[N]3C)C	NCGC00137902	2	G955-0032	Chemdiv
NCGC00137904-02	C[N]1C=C(C)C(=C1CC(=O)N2CCN(CC2)C3=C(F)C=CC=C3)C(O)=O	NCGC00137904	2	G955-0034	Chemdiv
NCGC00137930-02	COC1=CC=C(C=C1)N2CCN(CC2)C(=O)CC3=C(C(O)=O)C(=C[N]3C)C	NCGC00137930	2	G955-0068	Chemdiv
NCGC00183602-01	O=C1\C=C(/N=C\2S\C(=N/N12)C3=CC=NC=C3)N4CCNCC4	NCGC00183602	1	JGM03-028	NCGCChem
NCGC00295201-02	CC1CN(CCN1C2=CC=C(C)C=C2)C/3=C(\Cl)C(=O)N(/N=C3)C4=NC5=CC=CC=C5S4	NCGC00295201	2	C301-3159	Chemdiv
NCGC00307457-02	COC1=CC=C2N=C(O)C(=CC2=C1)C3=NOC(=N3)C4=CC=CS4	NCGC00307457	2	STK726127	Vitas
NCGC00317517-02	COC1=CC=C(C=C1)C2=CC(=NC(=N2)[S+]([O-])(=O)CCC(=O)NC3=CC=C(C)C=C3)C(F)(F)F	NCGC00317517	2	STK339263	Vitas
NCGC00348187-01	COC1=CC=C(N[S+]([O-])(=O)C2=C(C)C=CC(=C2)C(=O)NC3=CC4=C(C=C3)N=C(C)S4)C=C1	NCGC00348187	1	YSM002-042	NCGCChem
NCGC00357377-01	CC1=CC=C(O1)C2=CSC(=N2)N[S+]([O-])(=O)C3=CC(=CC=C3)F	NCGC00357377	1	DKL022-078	NCGCChem
